# Supplementary material for: Asymmetric Supercapacitor Based on Biomass-Derived Carbon Electrodes Functionalized with NdFeB
Source: Materials (Basel). 2026 Mar 22;19(6):1257. doi: 10.3390/ma19061257 (PMC13027709; doi:10.3390/ma19061257)
Supplement: Supplementary file 1 [file materials-19-01257-s001.zip]

Archive with 1 entries (1 files):
- materials-4212137-supplementary.pdf
